# Supplementary material for: Reference-guided de novo assembly approach improves genome reconstruction for related species
Source: BMC Bioinformatics. 2017 Nov 10;18:474. doi: 10.1186/s12859-017-1911-6 (PMC5681816; doi:10.1186/s12859-017-1911-6)
Supplement: Supplementary file 1 — Table of evaluation statistics. (XLSX 47 kb) [file 12859_2017_1911_MOESM1_ESM.xlsx]

## Sheet: Sheet1
Additional material
Additional file 1: Evaluation statistics													z-score:											z-score: one statistic omitted
			reference-guided de novo assembly					de novo						reference-guided de novo assembly					de novo						reference-guided de novo assembly					de novo
			ABYSS	SOAP	IDBA	ALLP	ALLP2	ABYSS	SOAP	IDBA	ALLP			ABYSS	SOAP	IDBA	ALLP	ALLP2	ABYSS	SOAP	IDBA	ALLP			ABYSS	SOAP	IDBA	ALLP	ALLP2	ABYSS	SOAP	IDBA	ALLP
Contigs		Number of contigs	110111	218222	75982	32357	26445	296691	363298	75096	38558			0.232218	-0.687162	0.522452	0.893441	0.943717	-1.35447	-1.92089	0.529987	0.840707			-7.59085	-17.3186	6.3379	20.6593	27.0212	-34.8725	-26.8705	19.7213	12.9127
		N50	2509	1047	5375	8182	9977	806	583	6906	8375			-0.676753	-1.0972	0.147468	0.954721	1.47094	-1.16651	-1.23064	0.587762	1.01023			-6.68188	-16.9085	6.71288	20.598	26.4939	-35.0605	-27.5607	19.6636	12.7432
		Genome size - contig length (>=2.1 kb)	115953322	158049460	82184333	79362130	73993198	185014012	195277511	75991818	78095566			0.000802729	-0.889882	0.715299	0.775012	0.88861	-1.46041	-1.67757	0.846323	0.801811			-7.35943	-17.1159	6.14505	20.7777	27.0763	-34.7666	-27.1138	19.405	12.9516
	GAGE	NG50	1339	399	3577	4552	5648	578	428	4758	4669			-0.756335	-1.21676	0.33988	0.817454	1.3543	-1.12909	-1.20256	0.918356	0.874762			-6.60229	-16.789	6.52047	20.7353	26.6106	-35.0979	-27.5888	19.333	12.8787
	QUAST	Number of misassemblies	3880	3287	3243	388	372	13	59	1077	222			-1.6515	-1.25765	-1.22842	0.667788	0.678415	0.916852	0.8863	0.210173	0.77804			-5.70713	-16.7481	8.08877	20.885	27.2865	-37.1438	-29.6777	20.0412	12.9754
		Duplication ratio	1.033	1.052	1.071	1.007	1.003	1.15	1.184	1.056	1.011			0.497063	0.182256	-0.13255	0.927851	0.994126	-1.44148	-2.00482	0.115981	0.861576			-7.85569	-18.188	6.9929	20.6249	26.9708	-34.7855	-26.7866	20.1353	12.8919
		Number of genes	7387	4171	9157	8657	9111	1901	1329	9218	8863			0.241252	-0.80267	0.815798	0.653497	0.800866	-1.53952	-1.72519	0.835599	0.720365			-7.59988	-17.2031	6.04455	20.8993	27.164	-34.6875	-27.0662	19.4157	13.0331
Scaffolds		Number of scaffolds	3921	5054	10107	6576	5477	8212	12179	7586	1568			0.929216	0.556044	-1.10824	0.054748	0.416722	-0.484095	-1.79069	-0.277912	1.70422			-8.28785	-18.5618	7.96859	21.498	27.5482	-35.7429	-27.0007	20.5292	12.0492
		N50	174016	179930	106653	130952	139697	90133	166930	213838	1747225			-0.305444	-0.293691	-0.43932	-0.391029	-0.373649	-0.472152	-0.319527	-0.226303	2.82112			-7.05319	-17.712	7.29967	21.9438	28.3385	-35.7548	-28.4719	20.4776	10.9323
		Length [mb]	187.69	201.3	198.6	166.4	164.1	299.8	216.4	161.7	197.4
		Absolute length difference [mb]	16.51	2.9	5.6	37.8	40.1	95.6	12.2	42.5	6.8			0.444601	0.933374	0.83641	-0.319983	-0.402583	-2.39574	0.599385	-0.488773	0.793314			-7.80323	-18.9391	6.02394	21.8727	28.3675	-33.8312	-29.3908	20.7401	12.9601
		% reads mapped	0.87407	0.809681	0.963464	0.923533	0.941882	0.880889	0.802507	0.929952	0.908979			-0.351064	-1.55971	1.32693	0.577388	0.921814	-0.22308	-1.69436	0.697884	0.304199			-7.00757	-16.446	5.53342	20.9754	27.0431	-36.0039	-27.097	19.5534	13.4492
		% reads mapped MQ>=10	0.733278	0.66852	0.822483	0.789467	0.80121	0.717023	0.641244	0.807637	0.762772			-0.265482	-1.33903	1.21333	0.665995	0.860671	-0.534954	-1.79121	0.967213	0.223461			-7.09315	-16.6667	5.64701	20.8868	27.1042	-35.692	-27.0002	19.2841	13.53
		% proper paired reads (MQ>=10)	0.954325	0.934492	0.981867	0.986145	0.989166	0.9122	0.938932	0.980143	0.976242			-0.276248	-1.03975	0.783976	0.94866	1.06498	-1.8979	-0.868811	0.717642	0.567452			-7.08238	-16.966	6.07637	20.6041	26.8999	-34.3291	-27.9226	19.5337	13.186
		Genome size - scaffold length (>=2.1 kb)	18105466	5631342	11551814	41668704	42613059	95222006	924508	50093690	6810018			0.424654	0.859358	0.653039	-0.39649	-0.429399	-2.26274	1.02338	-0.690088	0.818283			-7.78328	-18.8651	6.20731	21.9492	28.3943	-33.9642	-29.8148	20.9414	12.9351
	GAGE	NG50	154036	175451	103850	97553	95185	152919	184969	149823	1640323			-0.321444	-0.27615	-0.427593	-0.440911	-0.44592	-0.323807	-0.256018	-0.330355	2.8222			-7.03719	-17.7296	7.28794	21.9937	28.4108	-35.9032	-28.5354	20.5817	10.9312
		NG50 corrected	23391	21543	26386	50852	57146	6809	30621	79860	52563			-0.718572	-0.804769	-0.578877	0.562292	0.855864	-1.49201	-0.381343	1.91531	0.642099			-6.64006	-17.201	7.43922	20.9905	27.109	-34.735	-28.41	18.336	13.1113
		NG50 corrected / NG50	0.151854	0.122786	0.254078	0.521276	0.600368	0.0445268	0.165547	0.533029	0.0320443			-0.561058	-0.699682	-0.0735521	1.20071	1.5779	-1.0729	-0.495758	1.25677	-1.13243			-6.79757	-17.3061	6.9339	20.352	26.387	-35.1541	-28.2956	18.9946	14.8859
	QUAST	Number of N's per 100 kbp	26149.4	35416.9	20741.9	12994.4	10827.6	50140.7	39761.1	12125.4	28441.1			0.0108438	-0.710499	0.431737	1.03477	1.20343	-1.85653	-1.04863	1.10241	-0.167533			-7.36947	-17.2952	6.42861	20.518	26.7615	-34.3705	-27.7428	19.1489	13.921
		Number of misassemblies	11814	12470	10857	2635	2153	15171	4766	2540	4595			-0.912921	-1.04998	-0.712972	1.00487	1.10558	-1.61431	0.559638	1.02472	0.595366			-6.44571	-16.9558	7.57332	20.5479	26.8593	-34.6127	-29.351	19.2266	13.1581
		Number of misassembled scaffolds	1549	1394	2543	962	854	1463	854	932	242
		% of misassembled scaffolds	0.395052	0.275821	0.251608	0.14629	0.155925	0.178154	0.0701207	0.122858	0.154337			-2.17725	-0.883085	-0.620267	0.522884	0.418301	0.17702	1.34964	0.777218	0.435538			-5.18138	-17.1226	7.48062	21.0299	27.5466	-36.404	-30.141	19.4741	13.3179
		Misassembled scaffold length	161400048	158462200	158943971	106745234	97075771	173217268	152030809	117799812	173611188
		% misassembled scaffold length	0.859929	0.787194	0.800322	0.641498	0.591565	0.577776	0.702545	0.728508	0.879489			-1.24403	-0.548316	-0.673886	0.845287	1.3229	1.45479	0.26136	0.0130203	-1.43113			-6.1146	-17.4574	7.53423	20.7075	26.642	-37.6818	-29.0527	20.2383	15.1846
		Number of local misassemblies	36156	52019	28793	12354	9168	59842	64835	15155	30221			-0.0959805	-0.908675	0.281242	1.12345	1.28667	-1.30946	-1.56527	0.979945	0.208082			-7.26265	-17.0971	6.57911	20.4293	26.6782	-34.9175	-27.2261	19.2714	13.5453
		Number of partially unaligned scaffolds	797	1235	677	158	109	6332	2055	17	1145
		% of partially unaligned scaffolds	0.203264	0.244361	0.0669833	0.0240268	0.0199014	0.771067	0.168733	0.00224097	0.73023			0.158824	0.0124863	0.644101	0.797063	0.811753	-1.86303	0.281786	0.874639	-1.71762			-7.51745	-18.0182	6.21625	20.7557	27.1531	-34.364	-29.0732	19.3767	15.471
		Duplication ratio	1.327	1.444	1.291	1.153	1.123	1.436	1.547	1.139	1.284			-0.15637	-0.983798	0.0982227	1.07416	1.28632	-0.927222	-1.71222	1.17317	0.147727			-7.20226	-17.0219	6.76213	20.4786	26.6786	-35.2998	-27.0792	19.0782	13.6057
		Number of indels per 100kb	34.79	50.02	24.31	10.99	6.33	266.07	14.27	11	5.05			0.154907	-0.0386138	0.288072	0.457323	0.516536	-2.78387	0.415646	0.457196	0.5328			-7.51354	-17.9671	6.57228	21.0954	27.4483	-33.4431	-29.207	19.7941	13.2206
		Number of genes	8226	5997	9349	9797	10306	4905	3834	9674	8943			0.149301	-0.848076	0.651792	0.852252	1.08001	-1.3367	-1.81592	0.797215	0.470126			-7.50793	-17.1577	6.20856	20.7005	26.8849	-34.8903	-26.9755	19.4541	13.2833
	CEGMA	Number of 458 core genes mapped	455	450	456	455	458	442	420	456	454			0.478693	0.039077	0.566616	0.478693	0.742462	-0.664308	-2.59862	0.566616	0.39077			-7.83732	-18.0448	6.29373	21.0741	27.2224	-35.5627	-26.1928	19.6847	13.3627
		Number of 248 CEGs mapped	240	234	242	239	239	205	179	243	237			0.54796	0.257863	0.644658	0.49961	0.49961	-1.14427	-2.40135	0.693008	0.402911			-7.90659	-18.2636	6.21569	21.0531	27.4653	-35.0827	-26.39	19.5583	13.3505
	COMPASS	Coverage	0.67262	0.611496	0.731894	0.703487	0.713707	0.682736	0.605762	0.69767	0.688507			-0.147709	-1.64418	1.30347	0.607995	0.858207	0.099957	-1.78457	0.46558	0.241246			-7.21092	-16.3616	5.55688	20.9448	27.1067	-36.3269	-27.0068	19.7857	13.5122
		Validity	0.71558	0.626566	0.782036	0.854166	0.875488	0.462068	0.593732	0.869748	0.71735			-0.0471469	-0.715488	0.451822	0.993394	1.15349	-1.95058	-0.962014	1.11039	-0.0338573			-7.31148	-17.2902	6.40853	20.5594	26.8114	-34.2764	-27.8294	19.1409	13.7873
		Multiplicity	1.00267	1.01051	1.03927	0.989537	0.986162	0.993845	1.03891	0.987654	1.00747
			0.00267	0.01051	0.03927	0.010463	0.013838	0.006155	0.03891	0.012346	0.00747			1.01489	0.405966	-1.82779	0.409616	0.147484	0.744213	-1.79983	0.263366	0.642079			-8.37352	-18.4117	8.68813	21.1431	27.8174	-36.9712	-26.9916	19.988	13.1114
		Parsimony (assembled vs. validated bp)	1.4012	1.61277	1.32893	1.15848	1.12641	2.15086	1.74979	1.13556	1.40443			0.159452	-0.504005	0.386082	0.920592	1.02116	-2.19139	-0.933683	0.992467	0.149323			-7.51808	-17.5017	6.47427	20.6322	26.9437	-34.0356	-27.8577	19.2589	13.6041
	ALE	ALE score (200 bp insertion)	-4.739e+09	-6.44177e+09	-3.35865e+09	-3.77237e+09	-3.41761e+09	-5.82666e+09	-6.64373e+09	-3.53832e+09	-3.79424e+09			-0.097952	-1.43986	0.989861	0.663824	0.9434	-0.955108	-1.59902	0.848267	0.646584			-7.26068	-16.5659	5.87049	20.8889	27.0215	-35.2719	-27.1924	19.4031	13.1068
		ALE score (400 bp insertion)	-2.85775e+09	-3.87727e+09	-2.05241e+09	-2.24253e+09	-2.02394e+09	-3.63503e+09	-4.06253e+09	-2.12375e+09	-2.34585e+09			-0.0703074	-1.36387	0.951512	0.710293	0.987633	-1.05652	-1.59893	0.861	0.579192			-7.28832	-16.6419	5.90884	20.8425	26.9772	-35.1705	-27.1925	19.3903	13.1742
	REAPR	% error free bases	0.4347	0.4816	0.5076	0.5373	0.5835	0.3225	0.4518	0.6255	0.4121
		Number of errors	4730	699	3405	2360	1668	3572	438	2907	6385			-1.01699	1.2319	-0.277771	0.305232	0.691298	-0.37094	1.37751	6.19887e-05	-1.94031			-6.34164	-19.2376	7.13812	21.2475	27.2736	-35.856	-30.1689	20.2513	15.6937
		broken N50	42785	126219	42853	54667	70011	48819	146037	60105	29303
		REAPR score (fraction of error free bp*brokenN50/N50)	0.106879	0.337837	0.203953	0.2243	0.292429	0.174677	0.395253	0.175814	0.0069114			-0.952747	1.1185	-0.0821841	0.100293	0.711271	-0.344735	1.6334	-0.334536	-1.84926			-6.40588	-19.1242	6.94253	21.4525	27.2536	-35.8823	-30.4248	20.5859	15.6027
													sum:	-7.35863	-18.0057	6.86035	21.5528	27.9649	-36.227	-28.7914	20.2513	13.7534		min:	-8.37352	-19.2376	5.53342	20.352	26.387	-37.6818	-30.4248	18.336	10.9312
																								max:	-5.18138	-16.3616	8.68813	21.9937	28.4108	-33.4431	-26.1928	20.9414	15.6937
			best	worst
																								max:			0	0				0	0
