# Supplementary material for: Reference-guided de novo assembly approach improves genome reconstruction for related species
Source: BMC Bioinformatics. 2017 Nov 10;18:474. doi: 10.1186/s12859-017-1911-6 (PMC5681816; doi:10.1186/s12859-017-1911-6)
Supplement: Supplementary file 2 — Table of evaluation statistics at low coverage. (XLSX 51 kb) [file 12859_2017_1911_MOESM2_ESM.xlsx]

## Sheet: Sheet1
Additional material
Additional file 2: Evaluation statistics at low coverage																z-score:														z-score: one statistic omitted
			reference-guided de novo assembly								de novo						reference-guided de novo assembly								de novo						reference-guided de novo assembly								de novo
			ABYSS		SOAP		IDBA		ALLP		ABYSS	SOAP	IDBA	ALLP			ABYSS		SOAP		IDBA		ALLP		ABYSS	SOAP	IDBA	ALLP			ABYSS		SOAP		IDBA		ALLP		ABYSS	SOAP	IDBA	ALLP
			with step 5	without step 5	with step 5	without step 5	with step 5	without step 5	with step 5	without step 5							with step 5	without step 5	with step 5	without step 5	with step 5	without step 5	with step 5	without step 5							with step 5	without step 5	with step 5	without step 5	with step 5	without step 5	with step 5	without step 5
Contigs		Number of contigs	246786	38048	231464	25012	66386	18454	50118	912	280701	259516	65954	93891			-1.29321	0.751561	-1.14312	0.87926	0.473965	0.943501	0.633324	1.11534	-1.62544	-1.41791	0.478197	0.20453			-6.2187	-11.1462	-13.6371	-12.312	14.9791	4.82799	21.7637	-4.40325	-20.9758	-6.41356	24.2256	5.72375
		N50	372	674	344	620	3612	5564	2506	1502	350	328	4081	2306			-0.873946	-0.695965	-0.890448	-0.727789	1.03552	2.18592	0.383711	-0.207989	-0.886912	-0.899878	1.31193	0.265843			-6.63797	-9.69864	-13.8897	-10.7049	14.4176	3.58557	22.0133	-3.07992	-21.7144	-6.9316	23.3918	5.66243
		Genome size - contig length (>=2.1 kb)	203607213	203639064	203953279	203967305	104167163	146417931	143520377	203932773	204081821	204123844	95820184	137539169			-0.789619	-0.790396	-0.798059	-0.798401	1.6356	0.605156	0.675823	-0.797559	-0.801194	-0.802219	1.83917	0.821697			-6.7223	-9.60421	-13.9821	-10.6343	13.8175	5.16633	21.7212	-2.49035	-21.8001	-7.02926	22.8646	5.10658
	GAGE	NG50					2001						2423
	QUAST	Number of misassemblies	549	286	731	220	3619	1099	462	24	435	764	2208	610			0.377667	0.647392	0.191013	0.715079	-2.77084	-0.186398	0.466891	0.916091	0.494582	0.157169	-1.32376	0.315107			-7.88958	-11.042	-14.9712	-12.1478	18.2239	5.95789	21.9301	-4.204	-23.0958	-7.98864	26.0275	5.61317
		Duplication ratio	1.024	1.002	1.019	1.002	1.032	1.008	1.007	1.01	1.035	1.026	1.023	1.02			-0.615749	1.41622	-0.153937	1.41622	-1.35465	0.862049	0.954411	0.677324	-1.63174	-0.800474	-0.523387	-0.2463			-6.89617	-11.8108	-14.6262	-12.849	16.8077	4.90944	21.4426	-3.96523	-20.9695	-7.031	25.2272	6.17458
		Number of genes	291	117	210	61	6689	4448	3688	8	253	183	7170	3833			-0.739137	-0.804925	-0.769763	-0.826098	1.67989	0.832589	0.545239	-0.846137	-0.753505	-0.779971	1.86175	0.600063			-6.77278	-9.58968	-14.0104	-10.6066	13.7732	4.9389	21.8518	-2.44177	-21.8478	-7.0515	22.842	5.32821
Scaffolds		Number of scaffolds	9327	3908	10093	2499	4895	2395	2151	504	19499	9276	9980	6127			-0.51581	0.55685	-0.667435	0.835754	0.361479	0.85634	0.904638	1.23065	-2.5293	-0.505715	-0.645067	0.117612			-6.9961	-10.9515	-14.1127	-12.2685	15.0916	4.91515	21.4924	-4.51856	-20.072	-7.32576	25.3488	5.81066
		N50	46826	20550	33021	16031	194433	141209	246472	3755	23229	51938	154522	151292			-0.550738	-0.883814	-0.725731	-0.941097	1.32033	0.645665	1.97998	-1.09671	-0.849855	-0.485938	0.814421	0.773478			-6.96118	-9.51079	-14.0544	-10.4916	14.1328	5.12582	20.417	-2.1912	-21.7514	-7.34554	23.8893	5.1548
		Length [mb]	206.538	44.709	182.967	23.034	178.104	103.061	158.242	1.392	299.727	225.1	150.6	374.4
		Absolute length difference [mb]	2.424	159.491	21.233	181.166	26.096	101.139	45.958	202.808	95.527	20.9	53.6	170.2			1.27163	-1.00785	0.998658	-1.32242	0.928082	-0.161003	0.639829	-1.63651	-0.0795568	1.00349	0.528922	-1.16327			-8.78354	-9.38675	-15.7788	-10.1103	14.525	5.93249	21.7572	-1.6514	-22.5217	-8.83497	24.1748	7.09155
		% reads mapped	0.3398	0.0673	0.2119	0.0364	0.907	0.4166	0.658	0.0055	0.2864	0.349	0.892	0.787			-0.234999	-1.10893	-0.645184	-1.20803	1.58406	0.011305	0.785494	-1.30713	-0.406257	-0.205494	1.53595	1.19921			-7.27692	-9.28568	-14.135	-10.2247	13.869	5.76018	21.6115	-1.98078	-22.195	-7.62598	23.1678	4.72907
		% reads mapped MQ>=10	0.297	0.064	0.176	0.034	0.771	0.37	0.569	0.005	0.261	0.303	0.791	0.648			-0.226724	-1.1011	-0.680797	-1.21368	1.55204	0.0472211	0.794003	-1.3225	-0.36182	-0.204208	1.6271	1.09046			-7.28519	-9.29351	-14.0994	-10.2191	13.9011	5.72427	21.603	-1.9654	-22.2394	-7.62727	23.0767	4.83781
		% proper paired reads (MQ>=10)	0.834	0.883	0.699	0.871	0.962	0.968	0.958	0.903	0.801	0.825	0.966	0.915			-0.612792	0.0116823	-2.33328	-0.14125	1.01849	1.09495	0.967511	0.26657	-1.03336	-0.727492	1.06947	0.419502			-6.89912	-10.4063	-12.4469	-11.2915	14.4346	4.67653	21.4295	-3.55448	-21.5679	-7.10398	23.6343	5.50877
		Absolute Genome size - scaffold length (>=2.1 kb)	1833654	160661154	21697211	182036204	28483856	101762894	46851169	203253563	95423369	20570452	63670647	170146854			1.3053	-1.01026	1.01571	-1.32189	0.916764	-0.151579	0.648985	-1.63122	-0.059154	1.03213	0.403772	-1.14856			-8.81721	-9.38434	-15.7959	-10.1108	14.5363	5.92307	21.748	-1.65669	-22.5421	-8.86361	24.3	7.07683
	GAGE	NG50	47307	0	28612	0	158000	2976	161074	0	33444	57783	88782	246634			-0.279381	-0.896677	-0.523327	-0.896677	1.16502	-0.857844	1.20513	-0.896677	-0.460276	-0.142683	0.261814	2.32158			-7.23253	-9.49793	-14.2569	-10.5361	14.2881	6.62933	21.1919	-2.39123	-22.141	-7.68879	24.442	3.6067
		NG50 corrected	6481	0	2158	0	33408	0	74641	0	5199	6587	31424	7139			-0.346904	-0.649143	-0.548505	-0.649143	0.908828	-0.649143	2.83171	-0.649143	-0.406689	-0.34196	0.816305	-0.316218			-7.16501	-9.74546	-14.2317	-10.7836	14.5443	6.42063	19.5653	-2.63877	-22.1946	-7.48952	23.8875	6.24449
		NG50 corrected / NG50	0.13543		0.0754229		0.211443	0	0.463396		0.155454	0.113995	0.353946	0.0289457			-0.248078	-1.19547	-0.667854	-1.19547	0.28367	-1.19547	2.0462	-1.19547	-0.108	-0.398021	1.28054	-0.992983			-7.26384	-9.19913	-14.1123	-10.2373	15.1694	6.96696	20.3508	-2.09244	-22.4933	-7.43346	23.4232	6.92126
	QUAST	Number of N's per 100 kbp	74633.1	74198.7	80484	74515	23920.2	34249.2	33337	32372.2	83609.8	75289.2	13401.9	67318.7			-0.772836	-0.755187	-1.01054	-0.768037	1.28751	0.86787	0.904932	0.944131	-1.13754	-0.799493	1.71485	-0.475667			-6.73908	-9.63942	-13.7696	-10.6647	14.1656	4.90362	21.4921	-4.23204	-21.4637	-7.03198	22.9889	6.40394
		Number of misassemblies	88	82	654	87	9682	1967	2052	22	33	48	4556	724			0.575531	0.577719	0.369131	0.575896	-2.92306	-0.109673	-0.140669	0.599599	0.595588	0.590118	-1.05379	0.343605			-8.08745	-10.9723	-15.1493	-12.0086	18.3762	5.88116	22.5377	-3.88751	-23.1968	-8.42159	25.7576	5.58467
		Number of misassembled scaffolds	42	66	236	63	1746	621	604	19	16	24	1567	98
		% of misassembled scaffolds	0.00472915	0.0168884	0.0233825	0.0252101	0.356691	0.25929	0.2808	0.0376984	0.000820555	0.00258732	0.157014	0.0159948			0.754853	0.656894	0.604575	0.589851	-2.08068	-1.29599	-1.46928	0.48924	0.786343	0.772109	-0.472012	0.664093			-8.26677	-11.0515	-15.3848	-12.0226	17.5338	7.06748	23.8663	-3.77715	-23.3876	-8.60358	25.1758	5.26418
		Misassembled scaffold length	261784	212085	406905	230917	159260398	67506050	116859111	40069	176226	186063	121733310	16237264
		% misassembled scaffold length	0.00126326	0.00474368	0.00222393	0.010025	0.894199	0.655011	0.738484	0.0287852	0.000587955	0.000826579	0.808322	0.0433688			0.727858	0.718277	0.725214	0.703737	-1.73037	-1.07189	-1.30169	0.652091	0.729717	0.72906	-1.49395	0.611943			-8.23977	-11.1129	-15.5054	-12.1365	17.1835	6.84338	23.6987	-3.94	-23.331	-8.56054	26.1977	5.31633
		Number of local misassemblies	153	248	21	150	37314	11133	33344	154	120	158	21341	3163			0.658996	0.651872	0.668894	0.659221	-2.12745	-0.164319	-1.82977	0.658921	0.66147	0.658621	-0.929747	0.433296			-8.17091	-11.0465	-15.4491	-12.092	17.5806	5.93581	24.2268	-3.94683	-23.2627	-8.4901	25.6335	5.49498
		Number of partially unaligned scaffolds	8911	2889	9685	1770	534	551	358	114	19330	8983	123	5937
		% of partially unaligned scaffolds	0.954751	0.739253	0.959576	0.708283	0.109091	0.230063	0.166434	0.22619	0.991333	0.968413	0.0123246	0.96899			-0.962301	-0.399589	-0.974901	-0.318721	1.2459	0.930018	1.09617	0.940129	-1.05783	-0.997977	1.49858	-0.999482			-6.54961	-9.99502	-13.8053	-11.114	14.2072	4.84147	21.3009	-4.22804	-21.5434	-6.8335	23.2052	6.92776
		Duplication ratio	1.003	1.017	1.004	1.017	1.32	1.416	1.433	1.054	1.01	1.002	1.155	1.101			0.781704	0.693919	0.775434	0.693919	-1.206	-1.80795	-1.91455	0.461916	0.737812	0.787975	-0.17139	0.167209			-8.29362	-11.0885	-15.5556	-12.1267	16.6591	7.57944	24.3116	-3.74982	-23.3391	-8.61945	24.8752	5.76107
		Number of indels per 100kb	46.69	47.45	26.07	52.55	30.48	35.33	8.94	37.87	75.25	37.82	19.3	6.23			-0.615374	-0.656549	0.50178	-0.932858	0.262854	9.0297e-05	1.42985	-0.137522	-2.1627	-0.134813	0.868566	1.57668			-6.89654	-9.73806	-15.282	-10.4999	15.1902	5.7714	20.9672	-3.15039	-20.4386	-7.69666	23.8352	4.3516
		Number of genes	478	95	121	41	7101	4907	5105	6	297	546	7823	3930			-0.711367	-0.843658	-0.834677	-0.86231	1.57627	0.818443	0.886834	-0.874399	-0.773885	-0.687879	1.82565	0.48098			-6.80055	-9.55095	-13.9455	-10.5704	13.8768	4.95305	21.5102	-2.41351	-21.8274	-7.1436	22.8781	5.4473
	CEGMA	Number of 458 core genes mapped	180	73	56	38	455	426	427	9	81	188	455	410			-0.29962	-0.902616	-0.99842	-1.09986	1.25014	1.08671	1.09234	-1.26329	-0.857533	-0.254536	1.25014	0.996541			-7.21229	-9.49199	-13.7818	-10.3329	14.203	4.68478	21.3047	-2.02462	-21.7437	-7.57694	23.4536	4.93173
		Number of 248 CEGs mapped	38	8	10	12	238	221	203	2	11	35	241	163			-0.610056	-0.912564	-0.892397	-0.872229	1.40666	1.23524	1.05373	-0.973065	-0.882313	-0.640307	1.43691	0.650391			-6.90186	-9.48204	-13.8878	-10.5605	14.0464	4.53625	21.3433	-2.31484	-21.7189	-7.19117	23.2669	5.27789
	COMPASS	Coverage	0.253988	0.0560242	0.169934	0.0284967	0.65526	0.321689	0.513977	0.005944	0.238518	0.27307	0.644602	0.577717			-0.255541	-1.13359	-0.628355	-1.25569	1.52427	0.0447416	0.897619	-1.35572	-0.324157	-0.170904	1.477	1.18033			-7.25637	-9.26101	-14.1518	-10.177	13.9288	5.72675	21.4994	-1.93219	-22.2771	-7.66057	23.2268	4.74794
		Validity	0.247514	0.251294	0.187762	0.247421	0.744268	0.620636	0.65786	0.647928	0.161164	0.244878	0.855965	0.325018			-0.771649	-0.755893	-1.02071	-0.772036	1.29891	0.783592	0.938748	0.89735	-1.13157	-0.782636	1.76449	-0.448598			-6.74027	-9.63871	-13.7595	-10.6607	14.1542	4.9879	21.4583	-4.18526	-21.4697	-7.04884	22.9393	6.37687
		Multiplicity	0.985899	0.982297	0.990252	0.979618	0.990918	0.944602	0.992111	0.961451	0.99201	0.98869	0.979445	1.03177
			0.014161	0.017703	0.009748	0.020382	0.009082	0.055398	0.007889	0.038549	0.00799	0.01131	0.020555	0.03177			0.442905	0.190573	0.757288	-0.000279024	0.804734	-2.49482	0.889723	-1.2945	0.882528	0.646011	-0.0126036	-0.811561			-7.95482	-10.5852	-15.5375	-11.4325	14.6484	8.26631	21.5073	-1.99341	-23.4838	-8.47749	24.7164	6.73984
		Parsimony (assembled vs. validated bp)	3.98321	3.90896	5.27399	3.95931	1.3314	1.52199	1.50808	1.48389	6.15533	4.03749	1.14426	3.17451			-0.528918	-0.483236	-1.32308	-0.514214	1.10262	0.985357	0.993915	1.0088	-1.86532	-0.562314	1.21776	-0.0313626			-6.983	-9.91137	-13.4571	-10.9185	14.3505	4.78613	21.4031	-4.29671	-20.7359	-7.26916	23.486	5.95964
	ALE	ALE score (200 bp insertion)	-2.01597e+09	-1.90556e+09	-2.19341e+09	-1.8887e+09	-6.95117e+08	-1.38735e+09	-1.08207e+09	-1.86195e+09	-2.48048e+09	-2.05227e+09	-5.5704e+08	-1.71189e+09			-0.633293	-0.44083	-0.942585	-0.41144	1.66905	0.462434	0.994555	-0.364825	-1.44297	-0.696561	1.90973	-0.103262			-6.87862	-9.95378	-13.8376	-11.0213	13.7841	5.30905	21.4025	-2.92308	-21.1583	-7.13492	22.794	6.03154
		ALE score (400 bp insertion)	-1.48827e+09	-1.13735e+09	-1.56188e+09	-1.08902e+09	-5.73201e+08	-9.00896e+08	-7.9951e+08	-1.03278e+09	-1.92262e+09	-1.53356e+09	-450615918	-1.54348e+09			-0.74418	0.07488	-0.915983	0.187688	1.39162	0.626772	0.863409	0.318941	-1.75795	-0.849886	1.67773	-0.873041			-6.76773	-10.4695	-13.8642	-11.6204	14.0615	5.14472	21.5336	-3.60685	-20.8433	-6.98159	23.026	6.80132
	REAPR	% error free bases	0.0124	0.0115	0.0107	0.0119	0.0281	0.0199	0.0323	0.0385	0.0128	0.0196	0.0763	0.0338
		Number of errors	574	246	1213	110	919	520	654	1	2025	846	1780	2581			0.496263	0.922652	-0.334417	1.09945	0.0477738	0.566461	0.392265	1.24114	-1.38999	0.142671	-1.0715	-2.11277			-8.00818	-11.3173	-14.4458	-12.5322	15.4053	5.20503	22.0048	-4.52905	-21.2113	-7.97415	25.7753	8.04105
		broken N50	43651	17921	27202	14763	118875	88868	148676	3747	20349	46140	73677	98346
		REAPR score (fraction of error free bp*brokenN50/N50)	0.0115949	0.0100288	0.00881443	0.0109587	0.0171801	0.0125238	0.0194839	0.038418	0.011213	0.017412	0.0363803	0.0219714			-0.672399	-0.836852	-0.964368	-0.7392	-0.0859098	-0.574859	0.156	2.14421	-0.7125	-0.0615645	1.93024	0.417203			-6.83952	-9.55775	-13.8158	-10.6935	15.539	6.34635	22.241	-5.43212	-21.8888	-7.76991	22.7735	5.51107
																sum:	-7.51191	-10.3946	-14.7802	-11.4327	15.4531	5.77149	22.397	-3.28791	-22.6013	-7.83148	24.7038	5.92828		min:	-8.81721	-11.8108	-15.7959	-12.849	13.7732	3.58557	19.5653	-5.43212	-23.4838	-8.86361	22.7735	3.6067
																														max:	-6.2187	-9.19913	-12.4469	-10.1103	18.3762	8.26631	24.3116	-1.6514	-20.072	-6.41356	26.1977	8.04105
			best	worst
																														max:					0		0				0	0
